# Supplementary material for: ﻿Gymnemaphuquocense (Apocynaceae, Asclepiadoideae), a new species from Vietnam
Source: PhytoKeys. 2025 Jan 27;251:203–10. doi: 10.3897/phytokeys.251.136457 (PMC11791507; doi:10.3897/phytokeys.251.136457)
Supplement: XML Treatment for Gymnema phuquocense [file phytokeys.251.136457-treatment1.xml]

<!DOCTYPE tp:taxon-treatment
  PUBLIC "-//TaxonX//DTD Taxonomic Treatment Publishing DTD v0 20100105//EN" "tax-treatment-NSO.dtd">
<tp:taxon-treatment xmlns:tp="http://www.plazi.org/taxpub"><tp:treatment-meta><kwd-group><label>Taxon classification</label><kwd>
              <named-content content-type="kingdom">Plantae</named-content>
            </kwd><kwd>
              <named-content content-type="order">Gentianales</named-content>
            </kwd><kwd>
              <named-content content-type="family">Apocynaceae</named-content>
            </kwd></kwd-group><mixed-citation publication-type="journal"><person-group><name><surname>Bui</surname><given-names>Thu Ha</given-names></name><name><surname>Le</surname><given-names>Ngoc Han</given-names></name><name><surname>Tran</surname><given-names>The Bach</given-names></name></person-group><article-title>﻿<italic><tp:taxon-name><tp:taxon-name-part taxon-name-part-type="genus" reg="Gymnema">Gymnema</tp:taxon-name-part><tp:taxon-name-part taxon-name-part-type="species" reg="phuquocense">phuquocense</tp:taxon-name-part></tp:taxon-name></italic> (<tp:taxon-name><tp:taxon-name-part taxon-name-part-type="family">Apocynaceae</tp:taxon-name-part></tp:taxon-name>, <tp:taxon-name><tp:taxon-name-part taxon-name-part-type="subfamily">Asclepiadoideae</tp:taxon-name-part></tp:taxon-name>), a new species from Vietnam</article-title><source>PhytoKeys</source><day>27</day><month>01</month><year>2025</year><volume>251</volume><fpage>203</fpage><lpage>210</lpage><pub-id pub-id-type="doi">10.3897/phytokeys.251.136457</pub-id></mixed-citation></tp:treatment-meta><tp:nomenclature><label>﻿</label><tp:taxon-name>
            <object-id xmlns:xlink="http://www.w3.org/1999/xlink" content-type="arpha" xlink:type="simple">7E469253-D42C-5B7B-AE17-4BCDA0ED3212</object-id>
            <tp:taxon-name-part taxon-name-part-type="genus" reg="Gymnema">Gymnema</tp:taxon-name-part>
            <tp:taxon-name-part taxon-name-part-type="species" reg="phuquocense">phuquocense</tp:taxon-name-part>
            <object-id xmlns:xlink="http://www.w3.org/1999/xlink" content-type="ipni" xlink:type="simple">urn:lsid:ipni.org:names:77355778-1</object-id>
          </tp:taxon-name><tp:taxon-authority>T.B.Tran &amp; T.H.Bui</tp:taxon-authority><tp:taxon-status xmlns:xlink="http://www.w3.org/1999/xlink" xlink:type="simple">sp. nov.</tp:taxon-status><xref ref-type="fig" rid="F1">Figs 1</xref><xref ref-type="fig" rid="F2">, 2</xref><xref ref-type="fig" rid="F3">, 3</xref></tp:nomenclature><tp:treatment-sec sec-type="material" id="SECID0ETHAC"><title>Type.</title><p>Vietnam. • Kien Giang province: Phu Quoc district, An Thoi commune, 28 March 2022, <named-content xmlns:xlink="http://www.w3.org/1999/xlink" content-type="dwc:verbatimCoordinates" xlink:type="simple"><named-content content-type="geo-json" specific-use="{&#34;type&#34;:&#34;Point&#34;,&#34;coordinates&#34;:[103.998019,10.059146]}" id="NCID0E3HAC" xlink:type="simple">10°3'32.926"N, 103°59'52.867"E</named-content></named-content> (lf., fl., fr.), <italic>Tran The Bach et al. Bach 28032022-1</italic> (holotype: HN80492!; isotypes: HN80493!, HN80494!, HN80495!, HN80496!, VNM00071049!).</p></tp:treatment-sec><tp:treatment-sec sec-type="diagnosis" id="SECID0EDIAC"><title>Diagnosis.</title><p><italic><tp:taxon-name><tp:taxon-name-part taxon-name-part-type="genus" reg="Gymnema">G.</tp:taxon-name-part><tp:taxon-name-part taxon-name-part-type="species" reg="phuquocense">phuquocense</tp:taxon-name-part></tp:taxon-name></italic> differs from <italic><tp:taxon-name><tp:taxon-name-part taxon-name-part-type="genus" reg="Gymnema">G.</tp:taxon-name-part><tp:taxon-name-part taxon-name-part-type="species" reg="yunnanense">yunnanense</tp:taxon-name-part></tp:taxon-name></italic> by the length of peduncle (3–4 mm vs. 5–6 mm), hairs on corolla lobe margins (absent vs. present), shape of seed (broadly ovate vs. ovate-oblong), and shape of corolline corona scales with 2 prominent longitudinal ridges on corolla tube (lanceolate vs. linear).</p><fig id="F1" position="float" orientation="portrait"><object-id xmlns:xlink="http://www.w3.org/1999/xlink" content-type="doi" xlink:type="simple">10.3897/phytokeys.251.136457.figure1</object-id><object-id xmlns:xlink="http://www.w3.org/1999/xlink" content-type="arpha" xlink:type="simple">C15AC6B3-48A3-5268-80F1-CA07524E42D7</object-id><label>Figure 1.</label><caption><p><italic><tp:taxon-name><tp:taxon-name-part taxon-name-part-type="genus" reg="Gymnema">Gymnema</tp:taxon-name-part><tp:taxon-name-part taxon-name-part-type="species" reg="phuquocense">phuquocense</tp:taxon-name-part></tp:taxon-name></italic> T.B.Tran &amp; T.H.Bui <bold>A</bold> habitat <bold>B</bold> flowering branch <bold>C</bold> fruiting branch <bold>D</bold> leaf, adaxial surface <bold>E</bold> leaf, abaxial surface <bold>F, G, H</bold> inflorescence <bold>I</bold> flower bud <bold>J</bold> flower (Photos by A.T.Vu, T.B.Tran).</p></caption><graphic xmlns:xlink="http://www.w3.org/1999/xlink" xlink:href="phytokeys-251-203_article-136457__-g001.jpg" position="float" orientation="portrait" xlink:type="simple" id="oo_1234756.jpg"><uri content-type="original_file" xlink:type="simple">https://binary.pensoft.net/fig/1234756</uri></graphic></fig></tp:treatment-sec><tp:treatment-sec sec-type="description" id="SECID0EHKAC"><title>Description.</title><p><bold><italic>Lianas</italic></bold>, 10 m or more. Stem pubescent with white trichomes; internodes 2.5–7.5 cm long. <bold><italic>Leaves</italic></bold> opposite; petiole 0.5–1.0 cm long, 2.8–3.5 mm diam., pubescent; blade elliptic, 8.8–10.3 cm long, 4.3–6.5 cm wide; adaxial surface glabrous except pubescent nerves, abaxial surface pubescent; base rounded to acuminate; apex acuminate; lateral veins in 4 pairs, retinerved. <bold><italic>Inflorescences</italic></bold> extra-axillary, 9–10 mm wide, umbelliform, 16–20-flowered; peduncle 3–4 mm long, pubescent. <bold><italic>Flowers</italic></bold> with buds spherical-elliptic, 2–2.5 mm diam., 3.2–4 mm in diam. when anthetic; pedicel with erect hairs, 1.5 mm long, 0.7–1 mm in diam. <bold><italic>Sepals</italic></bold> broadly ovate, 1.7–1.8 mm long, ca. 1.4 mm wide; glabrous inside, outside hirsute, margin ciliate, apex rounded, with triangular colleters at the base, 0.34 mm long, 0.23 mm wide;. <bold><italic>Corolla</italic></bold> campanulate, inside glabrous, outside with sparse hairs; corolla lobes triangular, ca.1.2 mm long, ca.1.3 mm wide, yellowish; corolla tube with 5 prominent longitudinal scales (=corolline corona) in the sinuses of corolla lobes; scales lanceolate with one line of brownish hairs along each side, apex triangular, white, glabrous, .4–1.6 mm long, 0.6–0.7 mm wide, below part of scale rectangular, ca. 1 × 0.5 mm,. <bold><italic>Pollinia</italic></bold> erect, rectangular-elliptic, 0.31 mm long, 0.13 mm wide; corpusculum rectangle-shaped, 0.16–0.17 mm long, 0.06–0.07 mm wide; caudicles 0.02 mm long, 0.05 mm wide. <bold><italic>Style head</italic></bold> hemispherical, 0.8–0.9 mm high, 1.2–1.3 mm wide. <bold><italic>Ovary</italic></bold> bi-carpellate. <bold><italic>Follicle</italic> 1</bold>, developed from only one of the two carpels, lanceolate, 5–6 cm long, 2.2–2.5 cm wide; outside pubescent; pericarp 0.9–1.1 mm thick; mature fruits yellow. <bold><italic>Seeds</italic></bold> numerous, ca. 60 per follicle; seeds flattened, broadly ovate, 9–10 mm long, 5–6 mm wide, comma 25–30 mm long, white.</p><fig id="F2" position="float" orientation="portrait"><object-id xmlns:xlink="http://www.w3.org/1999/xlink" content-type="doi" xlink:type="simple">10.3897/phytokeys.251.136457.figure2</object-id><object-id xmlns:xlink="http://www.w3.org/1999/xlink" content-type="arpha" xlink:type="simple">AC36E993-84D2-58A2-AF82-F9228D3E539B</object-id><label>Figure 2.</label><caption><p><italic><tp:taxon-name><tp:taxon-name-part taxon-name-part-type="genus" reg="Gymnema">Gymnema</tp:taxon-name-part><tp:taxon-name-part taxon-name-part-type="species" reg="phuquocense">phuquocense</tp:taxon-name-part></tp:taxon-name></italic> T.B.Tran &amp; T.H.Bui <bold>A, B</bold> corolla <bold>C</bold> gynostegium <bold>D</bold> pollinarium <bold>E, F</bold> fruit <bold>G, H, I</bold> seeds (Photos by A.T.Vu, T.B.Tran).</p></caption><graphic xmlns:xlink="http://www.w3.org/1999/xlink" xlink:href="phytokeys-251-203_article-136457__-g002.jpg" position="float" orientation="portrait" xlink:type="simple" id="oo_1234757.jpg"><uri content-type="original_file" xlink:type="simple">https://binary.pensoft.net/fig/1234757</uri></graphic></fig></tp:treatment-sec><tp:treatment-sec sec-type="etymology" id="SECID0EYMAC"><title>Etymology.</title><p>The specific epithet refers to the type locality, Phu Quoc district in Vietnam.</p></tp:treatment-sec><tp:treatment-sec sec-type="distribution" id="SECID0E4MAC"><title>Distribution and ecology.</title><p><italic><tp:taxon-name><tp:taxon-name-part taxon-name-part-type="genus" reg="Gymnema">Gymnema</tp:taxon-name-part><tp:taxon-name-part taxon-name-part-type="species" reg="phuquocense">phuquocense</tp:taxon-name-part></tp:taxon-name></italic> was found growing in bright places at the secondary forest of Phu Quoc district, in association with <italic><tp:taxon-name><tp:taxon-name-part taxon-name-part-type="genus" reg="Acacia">Acacia</tp:taxon-name-part><tp:taxon-name-part taxon-name-part-type="species" reg="auriculiformis">auriculiformis</tp:taxon-name-part></tp:taxon-name></italic> A.Cunn. ex Benth., <italic><tp:taxon-name><tp:taxon-name-part taxon-name-part-type="genus" reg="Chromolaena">Chromolaena</tp:taxon-name-part><tp:taxon-name-part taxon-name-part-type="species" reg="odorata">odorata</tp:taxon-name-part></tp:taxon-name></italic> (L.) R.M.King &amp; H.Rob., <italic><tp:taxon-name><tp:taxon-name-part taxon-name-part-type="genus" reg="Micromelum">Micromelum</tp:taxon-name-part><tp:taxon-name-part taxon-name-part-type="species" reg="minutum">minutum</tp:taxon-name-part></tp:taxon-name></italic> (G.Forst.) Wight &amp; Arn., <italic><tp:taxon-name><tp:taxon-name-part taxon-name-part-type="genus" reg="Mimosa">Mimosa</tp:taxon-name-part><tp:taxon-name-part taxon-name-part-type="species" reg="pudica">pudica</tp:taxon-name-part></tp:taxon-name></italic> L., <italic><tp:taxon-name><tp:taxon-name-part taxon-name-part-type="genus" reg="Parinari">Parinari</tp:taxon-name-part><tp:taxon-name-part taxon-name-part-type="species" reg="annamensis">annamensis</tp:taxon-name-part></tp:taxon-name></italic> Hance, <italic><tp:taxon-name><tp:taxon-name-part taxon-name-part-type="genus" reg="Psychotria">Psychotria</tp:taxon-name-part><tp:taxon-name-part taxon-name-part-type="species" reg="asiatica">asiatica</tp:taxon-name-part></tp:taxon-name></italic> L., <italic><tp:taxon-name><tp:taxon-name-part taxon-name-part-type="genus" reg="Sida">Sida</tp:taxon-name-part><tp:taxon-name-part taxon-name-part-type="species" reg="rhombifolia">rhombifolia</tp:taxon-name-part></tp:taxon-name></italic> L., <italic><tp:taxon-name><tp:taxon-name-part taxon-name-part-type="genus" reg="Stachytarpheta">Stachytarpheta</tp:taxon-name-part><tp:taxon-name-part taxon-name-part-type="species" reg="jamaicensis">jamaicensis</tp:taxon-name-part></tp:taxon-name></italic> (L.) Vahl, <italic><tp:taxon-name><tp:taxon-name-part taxon-name-part-type="genus" reg="Streptocaulon">Streptocaulon</tp:taxon-name-part><tp:taxon-name-part taxon-name-part-type="species" reg="juventas">juventas</tp:taxon-name-part></tp:taxon-name></italic> (Lour.) Merr.,and <italic><tp:taxon-name><tp:taxon-name-part taxon-name-part-type="genus" reg="Tetracera">Tetracera</tp:taxon-name-part><tp:taxon-name-part taxon-name-part-type="species" reg="scandens">scandens</tp:taxon-name-part></tp:taxon-name></italic> (L.) Merr.. Flowering and fruiting were observed in March-April.</p><fig id="F3" position="float" orientation="portrait"><object-id xmlns:xlink="http://www.w3.org/1999/xlink" content-type="doi" xlink:type="simple">10.3897/phytokeys.251.136457.figure3</object-id><object-id xmlns:xlink="http://www.w3.org/1999/xlink" content-type="arpha" xlink:type="simple">2C4B3984-4774-5736-8C01-10F13FEC3463</object-id><label>Figure 3.</label><caption><p><italic><tp:taxon-name><tp:taxon-name-part taxon-name-part-type="genus" reg="Gymnema">Gymnema</tp:taxon-name-part><tp:taxon-name-part taxon-name-part-type="species" reg="phuquocense">phuquocense</tp:taxon-name-part></tp:taxon-name></italic> T.B.Tran &amp; T.H.Bui <bold>A</bold> fruiting branch <bold>B</bold> flowering branch <bold>C, D, E</bold> leaf, adaxial surface <bold>F, G, H</bold> leaf, abaxial surface <bold>I, J</bold> inflorescence <bold>K</bold> calyx <bold>L</bold> corolla <bold>M</bold> 5 scales on corolla <bold>N</bold> gynostegium <bold>O, P</bold> pollinarium <bold>Q, R</bold> fruit <bold>S</bold> seed (Drawn by Le Kim Chi).</p></caption><graphic xmlns:xlink="http://www.w3.org/1999/xlink" xlink:href="phytokeys-251-203_article-136457__-g003.jpg" position="float" orientation="portrait" xlink:type="simple" id="oo_1234758.jpg"><uri content-type="original_file" xlink:type="simple">https://binary.pensoft.net/fig/1234758</uri></graphic></fig></tp:treatment-sec><tp:treatment-sec sec-type="conservation status" id="SECID0ENCAE"><title>Conservation status.</title><p>Known from only one locality; the preliminary conservation status of <italic><tp:taxon-name><tp:taxon-name-part taxon-name-part-type="genus" reg="Gymnema">Gymnema</tp:taxon-name-part><tp:taxon-name-part taxon-name-part-type="species" reg="phuquocense">phuquocense</tp:taxon-name-part></tp:taxon-name></italic> is Data Deficient (<abbrev xmlns:xlink="http://www.w3.org/1999/xlink" xlink:title="Data Deficient" id="ABBRID0E5CAE" xlink:type="simple">DD</abbrev>; <xref ref-type="bibr" rid="B4">IUCN 2019</xref>). More fieldwork still need to be done in order to get a better understanding of the full natural distribution of this taxon.</p></tp:treatment-sec><tp:treatment-sec sec-type="discussion" id="SECID0EGDAE"><title>Discussion.</title><p>The differences between <italic><tp:taxon-name><tp:taxon-name-part taxon-name-part-type="genus" reg="Gymnema">Gymnema</tp:taxon-name-part><tp:taxon-name-part taxon-name-part-type="species" reg="phuquocense">phuquocense</tp:taxon-name-part></tp:taxon-name></italic> and <italic><tp:taxon-name><tp:taxon-name-part taxon-name-part-type="genus" reg="Gymnema">G.</tp:taxon-name-part><tp:taxon-name-part taxon-name-part-type="species" reg="yunnanense">yunnanense</tp:taxon-name-part></tp:taxon-name></italic> are clear (Table <xref ref-type="table" rid="T1">1</xref>). <italic><tp:taxon-name><tp:taxon-name-part taxon-name-part-type="genus" reg="Gymnema">G.</tp:taxon-name-part><tp:taxon-name-part taxon-name-part-type="species" reg="yunnanense">yunnanense</tp:taxon-name-part></tp:taxon-name></italic> is widely distributed on the mainland from SE. Bangladesh to China (S. Yunnan, SW. Guangxi) and Vietnam (Kon Tum province, Kien Giang province: Ha Tien) (<xref ref-type="bibr" rid="B12">Tran 2017</xref>, <xref ref-type="bibr" rid="B9">POWO 2024</xref>) while <italic><tp:taxon-name><tp:taxon-name-part taxon-name-part-type="genus" reg="Gymnema">G.</tp:taxon-name-part><tp:taxon-name-part taxon-name-part-type="species" reg="phuquocense">phuquocense</tp:taxon-name-part></tp:taxon-name></italic> is only found on Phu Quoc island (Kien Giang province). However, <italic><tp:taxon-name><tp:taxon-name-part taxon-name-part-type="genus" reg="Gymnema">Gymnema</tp:taxon-name-part></tp:taxon-name></italic> species, especially of the <italic><tp:taxon-name><tp:taxon-name-part taxon-name-part-type="genus" reg="Gymnema">G.</tp:taxon-name-part><tp:taxon-name-part taxon-name-part-type="species" reg="sylvestre">sylvestre</tp:taxon-name-part></tp:taxon-name></italic> group to which the new species belong, are difficult to distinguish. The <italic><tp:taxon-name><tp:taxon-name-part taxon-name-part-type="genus" reg="Gymnema">G.</tp:taxon-name-part><tp:taxon-name-part taxon-name-part-type="species" reg="sylvestre">sylvestre</tp:taxon-name-part></tp:taxon-name></italic> group includes <italic><tp:taxon-name><tp:taxon-name-part taxon-name-part-type="genus" reg="Gymnema">G.</tp:taxon-name-part><tp:taxon-name-part taxon-name-part-type="species" reg="muelleri">muelleri</tp:taxon-name-part></tp:taxon-name></italic> Benth. (Northern Territory, Queensland), <italic><tp:taxon-name><tp:taxon-name-part taxon-name-part-type="genus" reg="Gymnema">G.</tp:taxon-name-part><tp:taxon-name-part taxon-name-part-type="species" reg="tricholepis">tricholepis</tp:taxon-name-part></tp:taxon-name></italic> Schltr. (New Caledonia, New Guinea, Queensland), <italic><tp:taxon-name><tp:taxon-name-part taxon-name-part-type="genus" reg="Gymnema">G.</tp:taxon-name-part><tp:taxon-name-part taxon-name-part-type="species" reg="stramineum">stramineum</tp:taxon-name-part></tp:taxon-name></italic> (P.I.Forst.) P.I.Forst. (Queensland), <italic><tp:taxon-name><tp:taxon-name-part taxon-name-part-type="genus" reg="Gymnema">G.</tp:taxon-name-part><tp:taxon-name-part taxon-name-part-type="species" reg="sylvestre">sylvestre</tp:taxon-name-part></tp:taxon-name></italic> (Retz.) R.Br. ex Sm. (Tropical &amp; Subtropical Old World), <italic><tp:taxon-name><tp:taxon-name-part taxon-name-part-type="genus" reg="Gymnema">G.</tp:taxon-name-part><tp:taxon-name-part taxon-name-part-type="species" reg="pachyglossum">pachyglossum</tp:taxon-name-part></tp:taxon-name></italic> Schltr. (Philippines), <italic><tp:taxon-name><tp:taxon-name-part taxon-name-part-type="genus" reg="Gymnema">G.</tp:taxon-name-part><tp:taxon-name-part taxon-name-part-type="species" reg="maingayi">maingayi</tp:taxon-name-part></tp:taxon-name></italic> Hook.f. (Malaya, Myanmar, Thailand), <italic><tp:taxon-name><tp:taxon-name-part taxon-name-part-type="genus" reg="Gymnema">G.</tp:taxon-name-part><tp:taxon-name-part taxon-name-part-type="species" reg="latifolium">latifolium</tp:taxon-name-part></tp:taxon-name></italic> Wall. ex Wight (India to S. China and and Indo-China) and <italic><tp:taxon-name><tp:taxon-name-part taxon-name-part-type="genus" reg="Gymnema">G.</tp:taxon-name-part><tp:taxon-name-part taxon-name-part-type="species" reg="longipedicellatum">longipedicellatum</tp:taxon-name-part></tp:taxon-name></italic> (P.I.Forst.) P.I.Forst. (Queensland) (<xref ref-type="bibr" rid="B7">Liede-Schumann et al. 2022</xref>, <xref ref-type="bibr" rid="B9">POWO 2024</xref>). Another species belonging to this group is <italic><tp:taxon-name><tp:taxon-name-part taxon-name-part-type="genus" reg="Gymnema">G.</tp:taxon-name-part><tp:taxon-name-part taxon-name-part-type="species" reg="thorelii">thorelii</tp:taxon-name-part></tp:taxon-name></italic> recorded in Laos, <italic><tp:taxon-name><tp:taxon-name-part taxon-name-part-type="genus" reg="Gymnema">G.</tp:taxon-name-part><tp:taxon-name-part taxon-name-part-type="species" reg="thorelii">thorelii</tp:taxon-name-part></tp:taxon-name></italic> (<xref ref-type="bibr" rid="B1">Costantin 1912</xref>; <xref ref-type="bibr" rid="B9">POWO 2024</xref>), also has many similar characteristics. However, <italic><tp:taxon-name><tp:taxon-name-part taxon-name-part-type="genus" reg="Gymnema">G.</tp:taxon-name-part><tp:taxon-name-part taxon-name-part-type="species" reg="phuquocense">phuquocense</tp:taxon-name-part></tp:taxon-name></italic> differs from <italic><tp:taxon-name><tp:taxon-name-part taxon-name-part-type="genus" reg="Gymnema">G.</tp:taxon-name-part><tp:taxon-name-part taxon-name-part-type="species" reg="thorelii">thorelii</tp:taxon-name-part></tp:taxon-name></italic> by the leaf size (8.8–10.3 × 4.3–6.5 vs. 5–6 × 2.8–3.3), leaf surface (pubescent vs. glabrous), flower diameter (3.2–4 mm vs. 2.5 mm) and the indument of corolla lobe margins (without hairs vs. with hairs). <italic><tp:taxon-name><tp:taxon-name-part taxon-name-part-type="genus" reg="Gymnema">G.</tp:taxon-name-part><tp:taxon-name-part taxon-name-part-type="species" reg="phuquocense">phuquocense</tp:taxon-name-part></tp:taxon-name></italic> differs from other species of <italic><tp:taxon-name><tp:taxon-name-part taxon-name-part-type="genus" reg="Gymnema">Gymnema</tp:taxon-name-part></tp:taxon-name></italic> by the following set of characteristics: peduncle 3–4 mm long, corolla tube hairy but corolla lobe margins not cilliate and not purple, corolline corona scales higher than tube, follicles shorter than 4 cm and seeds broadly ovate, 9–10 mm long.</p><table-wrap id="T1" position="float" orientation="portrait"><label>Table 1.</label><caption><p>Morphological differences between <italic><tp:taxon-name><tp:taxon-name-part taxon-name-part-type="genus" reg="Gymnema">G.</tp:taxon-name-part><tp:taxon-name-part taxon-name-part-type="species" reg="phuquocense">phuquocense</tp:taxon-name-part></tp:taxon-name></italic> and <italic><tp:taxon-name><tp:taxon-name-part taxon-name-part-type="genus" reg="Gymnema">G.</tp:taxon-name-part><tp:taxon-name-part taxon-name-part-type="species" reg="yunnanense">yunnanense</tp:taxon-name-part></tp:taxon-name></italic>.</p></caption><table id="TID0ECUAE" rules="all"><tbody><tr><th rowspan="1" colspan="1">Characters</th><th rowspan="1" colspan="1">
                    <italic>
                      <tp:taxon-name><tp:taxon-name-part taxon-name-part-type="genus" reg="Gymnema">G.</tp:taxon-name-part><tp:taxon-name-part taxon-name-part-type="species" reg="yunnanense">yunnanense</tp:taxon-name-part></tp:taxon-name>
                    </italic>
                  </th><th rowspan="1" colspan="1">
                    <italic>
                      <tp:taxon-name><tp:taxon-name-part taxon-name-part-type="genus" reg="Gymnema">G.</tp:taxon-name-part><tp:taxon-name-part taxon-name-part-type="species" reg="phuquocense">phuquocense</tp:taxon-name-part></tp:taxon-name>
                    </italic>
                  </th></tr><tr><td rowspan="1" colspan="1">Number of lateral veins (pairs)</td><td rowspan="1" colspan="1">
                    <bold>5–6</bold>
                  </td><td rowspan="1" colspan="1">
                    <bold>4</bold>
                  </td></tr><tr><td rowspan="1" colspan="1">Length of peduncle (mm)</td><td rowspan="1" colspan="1">
                    <bold>10–13</bold>
                  </td><td rowspan="1" colspan="1">
                    <bold>3–4</bold>
                  </td></tr><tr><td rowspan="1" colspan="1">Corolla lobes</td><td rowspan="1" colspan="1">
                    <bold>Ciliate</bold>
                  </td><td rowspan="1" colspan="1">
                    <bold>not ciliate</bold>
                  </td></tr><tr><td rowspan="1" colspan="1">Shape of corolline corona</td><td rowspan="1" colspan="1">
                    <bold>Linear</bold>
                  </td><td rowspan="1" colspan="1">
                    <bold>Lanceolate</bold>
                  </td></tr><tr><td rowspan="1" colspan="1">Shape of seed</td><td rowspan="1" colspan="1">
                    <bold>ovate-oblong</bold>
                  </td><td rowspan="1" colspan="1">
                    <bold>broadly ovate</bold>
                  </td></tr><tr><td rowspan="1" colspan="1">Length of seed (mm)</td><td rowspan="1" colspan="1">
                    <bold>13–15</bold>
                  </td><td rowspan="1" colspan="1">
                    <bold>9–10</bold>
                  </td></tr></tbody></table></table-wrap><sec sec-type="﻿Key to the species of Gymnema in Vietnam" id="SECID0EMQAE"><title>﻿Key to the species of <italic><tp:taxon-name><tp:taxon-name-part taxon-name-part-type="genus" reg="Gymnema">Gymnema</tp:taxon-name-part></tp:taxon-name></italic> in Vietnam</title><table-wrap content-type="key" position="anchor" orientation="portrait"><table id="TID0EVIAC" rules="all"><tbody><tr><td rowspan="1" colspan="1">1</td><td rowspan="1" colspan="1">Corolla (excluding “corolline corona”) glabrous</td><td rowspan="1" colspan="1">
                      <bold>2</bold>
                    </td></tr><tr><td rowspan="1" colspan="1">–</td><td rowspan="1" colspan="1">Corolla (excluding “corolline corona”) hairy</td><td rowspan="1" colspan="1">
                      <bold>3</bold>
                    </td></tr><tr><td rowspan="1" colspan="1">2</td><td rowspan="1" colspan="1">Seeds 12.5–14 × 8–9 mm</td><td rowspan="1" colspan="1">
                      <bold>
                        <italic>
                          <tp:taxon-name><tp:taxon-name-part taxon-name-part-type="genus" reg="Gymnema">G.</tp:taxon-name-part><tp:taxon-name-part taxon-name-part-type="species" reg="acuminatum">acuminatum</tp:taxon-name-part></tp:taxon-name>
                        </italic>
                      </bold>
                    </td></tr><tr><td rowspan="1" colspan="1">–</td><td rowspan="1" colspan="1">Seeds ca. 8 × 4 mm</td><td rowspan="1" colspan="1">
                      <bold>
                        <italic>
                          <tp:taxon-name><tp:taxon-name-part taxon-name-part-type="genus" reg="Gymnema">G.</tp:taxon-name-part><tp:taxon-name-part taxon-name-part-type="species" reg="sylvestre">sylvestre</tp:taxon-name-part></tp:taxon-name>
                        </italic>
                      </bold>
                    </td></tr><tr><td rowspan="1" colspan="1">3</td><td rowspan="1" colspan="1">Corolla margins purple; fruit 4–6 cm wide</td><td rowspan="1" colspan="1">
                      <bold>
                        <italic>
                          <tp:taxon-name><tp:taxon-name-part taxon-name-part-type="genus" reg="Gymnema">G.</tp:taxon-name-part><tp:taxon-name-part taxon-name-part-type="species" reg="griffithii">griffithii</tp:taxon-name-part></tp:taxon-name>
                        </italic>
                      </bold>
                    </td></tr><tr><td rowspan="1" colspan="1">–</td><td rowspan="1" colspan="1">Corolla margins white or yellow; fruit less than 4 cm wide</td><td rowspan="1" colspan="1">
                      <bold>4</bold>
                    </td></tr><tr><td rowspan="1" colspan="1">4</td><td rowspan="1" colspan="1">Corolline corona scales shorter than tube</td><td rowspan="1" colspan="1">
                      <bold>5</bold>
                    </td></tr><tr><td rowspan="1" colspan="1">–</td><td rowspan="1" colspan="1">Corolline corona scales longer than tube</td><td rowspan="1" colspan="1">
                      <bold>7</bold>
                    </td></tr><tr><td rowspan="1" colspan="1">5</td><td rowspan="1" colspan="1">Corolla lobes densely pubescent inside</td><td rowspan="1" colspan="1">
                      <bold>
                        <italic>
                          <tp:taxon-name><tp:taxon-name-part taxon-name-part-type="genus" reg="Gymnema">G.</tp:taxon-name-part><tp:taxon-name-part taxon-name-part-type="species" reg="latifolium">latifolium</tp:taxon-name-part></tp:taxon-name>
                        </italic>
                      </bold>
                    </td></tr><tr><td rowspan="1" colspan="1">–</td><td rowspan="1" colspan="1">Corolla lobes glabrous inside</td><td rowspan="1" colspan="1">
                      <bold>6</bold>
                    </td></tr><tr><td rowspan="1" colspan="1">6</td><td rowspan="1" colspan="1">Petiole 2–6 cm long; seeds ca. 1.5 × 1 cm, comma ca. 4 cm long</td><td rowspan="1" colspan="1">
                      <bold>
                        <italic>
                          <tp:taxon-name><tp:taxon-name-part taxon-name-part-type="genus" reg="Gymnema">G.</tp:taxon-name-part><tp:taxon-name-part taxon-name-part-type="species" reg="inodorum">inodorum</tp:taxon-name-part></tp:taxon-name>
                        </italic>
                      </bold>
                    </td></tr><tr><td rowspan="1" colspan="1">–</td><td rowspan="1" colspan="1">Petiole 0.5–1 cm long; seeds ca.1.4 × 0.6 cm, comma ca. 3 cm long</td><td rowspan="1" colspan="1">
                      <bold>
                        <italic>
                          <tp:taxon-name><tp:taxon-name-part taxon-name-part-type="genus" reg="Gymnema">G.</tp:taxon-name-part><tp:taxon-name-part taxon-name-part-type="species" reg="foetidum">foetidum</tp:taxon-name-part></tp:taxon-name>
                        </italic>
                      </bold>
                    </td></tr><tr><td rowspan="1" colspan="1">7</td><td rowspan="1" colspan="1">Peduncle 10–13 mm long; corolla lobes cilliate; seeds ovate-oblong, 13–15 mm long</td><td rowspan="1" colspan="1">
                      <bold>
                        <italic>
                          <tp:taxon-name><tp:taxon-name-part taxon-name-part-type="genus" reg="Gymnema">G.</tp:taxon-name-part><tp:taxon-name-part taxon-name-part-type="species" reg="yunnanense">yunnanense</tp:taxon-name-part></tp:taxon-name>
                        </italic>
                      </bold>
                    </td></tr><tr><td rowspan="1" colspan="1">–</td><td rowspan="1" colspan="1">Peduncle 3–4 mm long; corolla lobes not cilliate; seeds broadly ovate, 9–10 mm long</td><td rowspan="1" colspan="1">
                      <bold>
                        <italic>
                          <tp:taxon-name><tp:taxon-name-part taxon-name-part-type="genus" reg="Gymnema">G.</tp:taxon-name-part><tp:taxon-name-part taxon-name-part-type="species" reg="phuquocense">phuquocense</tp:taxon-name-part></tp:taxon-name>
                        </italic>
                      </bold>
                    </td></tr></tbody></table></table-wrap></sec><sec sec-type="﻿Additional specimens examined" id="SECID0EWZAE"><title>﻿Additional specimens examined</title><p><italic><tp:taxon-name><tp:taxon-name-part taxon-name-part-type="genus" reg="Gymnema">G.</tp:taxon-name-part><tp:taxon-name-part taxon-name-part-type="species" reg="acuminatum">acuminatum</tp:taxon-name-part></tp:taxon-name></italic>: Vietnam. Dong Nai: Trang Bom, 28 May 1919, Poilane 40886 (<abbrev xmlns:xlink="http://www.w3.org/1999/xlink" xlink:title="Institute of Tropical Biology" id="ABBRID0EH1AE" xlink:type="simple">VNM</abbrev>); <italic><tp:taxon-name><tp:taxon-name-part taxon-name-part-type="genus" reg="Gymnema">G.</tp:taxon-name-part><tp:taxon-name-part taxon-name-part-type="species" reg="foetidum">foetidum</tp:taxon-name-part></tp:taxon-name></italic>: Vietnam, Dak Lak: Krong Pac, 1 June 1979, N. T. Ban, Ban 365 (<abbrev xmlns:xlink="http://www.w3.org/1999/xlink" xlink:title="Institute of Ecology and Biological Resources" id="ABBRID0EW1AE" xlink:type="simple">HN</abbrev>); <italic><tp:taxon-name><tp:taxon-name-part taxon-name-part-type="genus" reg="Gymnema">G.</tp:taxon-name-part><tp:taxon-name-part taxon-name-part-type="species" reg="griffithii">griffithii</tp:taxon-name-part></tp:taxon-name></italic>: Vietnam. Dak Lak: Ea H’leo, Ea Sol, 8 August 2011, Tran The Bach, VK 4676 (<abbrev xmlns:xlink="http://www.w3.org/1999/xlink" xlink:title="Institute of Ecology and Biological Resources" id="ABBRID0EF2AE" xlink:type="simple">HN</abbrev>); <italic><tp:taxon-name><tp:taxon-name-part taxon-name-part-type="genus" reg="Gymnema">G.</tp:taxon-name-part><tp:taxon-name-part taxon-name-part-type="species" reg="inodorum">inodorum</tp:taxon-name-part></tp:taxon-name></italic>: Vietnam. Hoa Binh, Do Dang Ly 584A, 584B, 584BC, 584D (NIMM); <italic><tp:taxon-name><tp:taxon-name-part taxon-name-part-type="genus" reg="Gymnema">G.</tp:taxon-name-part><tp:taxon-name-part taxon-name-part-type="species" reg="latifolium">latifolium</tp:taxon-name-part></tp:taxon-name></italic>: Vietnam. Ninh Binh: Cuc Phuong, NMC 1194, MVX 151, NMC 1321, MVX 658 (<abbrev xmlns:xlink="http://www.w3.org/1999/xlink" xlink:title="Institute of Ecology and Biological Resources" id="ABBRID0E62AE" xlink:type="simple">HN</abbrev>) – Quang Tri: Huong Hoa, 16 March 2014, Tran The Bach, VK 5880 (<abbrev xmlns:xlink="http://www.w3.org/1999/xlink" xlink:title="Institute of Ecology and Biological Resources" id="ABBRID0ED3AE" xlink:type="simple">HN</abbrev>) – Thanh Hoa, 15 October 1997, VN 305 (<abbrev xmlns:xlink="http://www.w3.org/1999/xlink" xlink:title="Institute of Ecology and Biological Resources" id="ABBRID0EH3AE" xlink:type="simple">HN</abbrev>); <italic><tp:taxon-name><tp:taxon-name-part taxon-name-part-type="genus" reg="Gymnema">G.</tp:taxon-name-part><tp:taxon-name-part taxon-name-part-type="species" reg="sylvestre">sylvestre</tp:taxon-name-part></tp:taxon-name></italic>: Vietnam. Bac Giang, 6 November 1940, Petelot 2435 (<abbrev xmlns:xlink="http://www.w3.org/1999/xlink" xlink:title="Institute of Tropical Biology" id="ABBRID0EW3AE" xlink:type="simple">VNM</abbrev>) – Ninh Thuan: Phan Rang, 2 March 1924, Poilane 9856 (<abbrev xmlns:xlink="http://www.w3.org/1999/xlink" xlink:title="Institute of Tropical Biology" id="ABBRID0E13AE" xlink:type="simple">VNM</abbrev>), 4 March 1923, Poilane 5563 (<abbrev xmlns:xlink="http://www.w3.org/1999/xlink" xlink:title="Institute of Tropical Biology" id="ABBRID0E53AE" xlink:type="simple">VNM</abbrev>)– Quang Ninh, 22 August 2002, V. X. Phuong 5406 (<abbrev xmlns:xlink="http://www.w3.org/1999/xlink" xlink:title="Institute of Ecology and Biological Resources" id="ABBRID0EC4AE" xlink:type="simple">HN</abbrev>); 22 August 2002, V.X. Phuong 5479 (<abbrev xmlns:xlink="http://www.w3.org/1999/xlink" xlink:title="Institute of Ecology and Biological Resources" id="ABBRID0EG4AE" xlink:type="simple">HN</abbrev>); 22 August 2002, V.X. Phuong 5482 (<abbrev xmlns:xlink="http://www.w3.org/1999/xlink" xlink:title="Institute of Ecology and Biological Resources" id="ABBRID0EK4AE" xlink:type="simple">HN</abbrev>); 22 August 2002, V.X. Phuong 5510 (<abbrev xmlns:xlink="http://www.w3.org/1999/xlink" xlink:title="Institute of Ecology and Biological Resources" id="ABBRID0EO4AE" xlink:type="simple">HN</abbrev>); Tien 213 (<abbrev xmlns:xlink="http://www.w3.org/1999/xlink" xlink:title="Institute of Ecology and Biological Resources" id="ABBRID0ES4AE" xlink:type="simple">HN</abbrev>) – Quang Tri: Gio Linh, 13 May 2007, Tran The Bach, VK 1060 (<abbrev xmlns:xlink="http://www.w3.org/1999/xlink" xlink:title="Institute of Ecology and Biological Resources" id="ABBRID0EW4AE" xlink:type="simple">HN</abbrev>) – Vinh Phuc, V. X. Phuong 1061 (<abbrev xmlns:xlink="http://www.w3.org/1999/xlink" xlink:title="Institute of Ecology and Biological Resources" id="ABBRID0E14AE" xlink:type="simple">HN</abbrev>), T. D. Ly 217 (<abbrev xmlns:xlink="http://www.w3.org/1999/xlink" xlink:title="Institute of Ecology and Biological Resources" id="ABBRID0E54AE" xlink:type="simple">HN</abbrev>) – Thua Thien Hue: Lang Co, 199 (<abbrev xmlns:xlink="http://www.w3.org/1999/xlink" xlink:title="Institute of Tropical Biology" id="ABBRID0EC5AE" xlink:type="simple">VNM</abbrev>); <italic><tp:taxon-name><tp:taxon-name-part taxon-name-part-type="genus" reg="Gymnema">G.</tp:taxon-name-part><tp:taxon-name-part taxon-name-part-type="species" reg="yunnanense">yunnanense</tp:taxon-name-part></tp:taxon-name></italic>: Vietnam. Kien Giang, V. X. Phuong 10124 (<abbrev xmlns:xlink="http://www.w3.org/1999/xlink" xlink:title="Institute of Ecology and Biological Resources" id="ABBRID0ER5AE" xlink:type="simple">HN</abbrev>) – Kon Tum: Dak Glei, VH 1418, (<abbrev xmlns:xlink="http://www.w3.org/1999/xlink" xlink:title="Institute of Ecology and Biological Resources" id="ABBRID0EV5AE" xlink:type="simple">HN</abbrev>), 2 April 2009, Tran The Bach, VK 2593 (<abbrev xmlns:xlink="http://www.w3.org/1999/xlink" xlink:title="Institute of Ecology and Biological Resources" id="ABBRID0EZ5AE" xlink:type="simple">HN</abbrev>).</p></sec></tp:treatment-sec><ref-list><ref id="B4"><mixed-citation xmlns:xlink="http://www.w3.org/1999/xlink" xlink:type="simple">IUCN (<year>2019</year>) Guidelines for Using the IUCN Red List Categories and Criteria. Version 14. Prepared by the Standards and Petitions Subcommittee. <ext-link xlink:href="http://cmsdocs.s3.ama" ext-link-type="uri" xlink:type="simple">http://cmsdocs.s3.ama</ext-link><ext-link xlink:type="simple" ext-link-type="uri" xlink:href="http://zonaws.com/RedListGuidelines.pdf">zonaws.com/RedListGuidelines.pdf</ext-link></mixed-citation></ref><ref id="B12"><mixed-citation xmlns:xlink="http://www.w3.org/1999/xlink" xlink:type="simple"><person-group><name name-style="western"><surname>Tran</surname><given-names>TB</given-names></name></person-group> (<year>2017</year>) <article-title>Publishing House for Science and Technology, Hanoi.</article-title><source>Flora of Vietnam</source><volume>15</volume>: <fpage>178</fpage>–<lpage>190</lpage>.</mixed-citation></ref><ref id="B9"><mixed-citation xmlns:xlink="http://www.w3.org/1999/xlink" xlink:type="simple">POWO (<year>2024</year>) Plants of the World Online. Facilitated by the Royal Botanic Gardens, Kew. <ext-link xlink:href="http://www.plantsoftheworldonline.org/" ext-link-type="uri" xlink:type="simple">http://www.plantsoftheworldonline.org/</ext-link> [Retrieved 01 August 2024]</mixed-citation></ref><ref id="B7"><mixed-citation xmlns:xlink="http://www.w3.org/1999/xlink" xlink:type="simple"><person-group><name name-style="western"><surname>Liede-Schumann</surname><given-names>S</given-names></name><name name-style="western"><surname>Reuss</surname><given-names>SJ</given-names></name><name name-style="western"><surname>Meve</surname><given-names>U</given-names></name><name name-style="western"><surname>Gâteblé</surname><given-names>G</given-names></name><name name-style="western"><surname>Livshultz</surname><given-names>T</given-names></name><name name-style="western"><surname>Forster</surname><given-names>PI</given-names></name><name name-style="western"><surname>Wanntorp</surname><given-names>L</given-names></name><name name-style="western"><surname>Rodda</surname><given-names>M</given-names></name></person-group> (<year>2022</year>) <article-title>Phylogeny of <tp:taxon-name><tp:taxon-name-part taxon-name-part-type="tribe">Marsdenieae</tp:taxon-name-part></tp:taxon-name> (<tp:taxon-name><tp:taxon-name-part taxon-name-part-type="family">Apocynaceae</tp:taxon-name-part></tp:taxon-name>, <tp:taxon-name><tp:taxon-name-part taxon-name-part-type="subfamily">Asclepiadoideae</tp:taxon-name-part></tp:taxon-name>) based on chloroplast and nuclear loci, with a conspectus of the genera.</article-title><source>Taxon</source><volume>71</volume>(<issue>4</issue>): <fpage>833</fpage>–<lpage>875</lpage>. <ext-link xlink:href="10.1002/tax.12713" ext-link-type="doi" xlink:type="simple">https://doi.org/10.1002/tax.12713</ext-link></mixed-citation></ref><ref id="B1"><mixed-citation xmlns:xlink="http://www.w3.org/1999/xlink" xlink:type="simple"><person-group><name name-style="western"><surname>Costantin</surname><given-names>J</given-names></name></person-group> (<year>1912</year>) Asclépiadacées. Flore Générale de L’Indo-Chine 4(1). Masson et Cie, Paris, 1–154.</mixed-citation></ref></ref-list></tp:taxon-treatment>
